# Supplementary material for: Evaluation of non-invasive hemoglobin measurement in blood donors at a tertiary care hospital, Bangkok, Thailand
Source: PLoS One. 2026 May 7;21(5):e0348447. doi: 10.1371/journal.pone.0348447 (PMC13152161; doi:10.1371/journal.pone.0348447)
Supplement: S1 File — (XLSX) [file pone.0348447.s001.xlsx]

## Sheet: Data Hb
Study number	HbHemopro	HbRad-67	HbCBC
1	14.7	16.1	14.7
2	13.7	14.6	14.2
3	12.5	13.6	12.7
4	12.1	14.3	13.1
5	12.3	15.5	13.1
6	12.3	13.5	13.3
7	13	14.6	13.5
8	14.5	15.9	14.3
9	12.6	14.1	12.3
10	15.8	12.7	15.4
11	15.2	11.4	14.6
12	13.5	14.8	14.5
13	12.6	12.7	13.1
14	13.2	14.4	12.6
15	13.4	14.7	13
16	13.1	12.9	13.2
17	13.6	13.4	13.9
18	12.6	14.6	12.5
19	14.8	14.9	14.6
20	13.2	15.9	14
21	15.5	15.5	15.3
22	12.9	12.7	13.3
23	14.4	15	14.7
24	13.1	13.4	13.4
25	15	17	15.3
26	13.3	15	13.8
27	13.8	15.1	13.6
28	13.4	15.4	13.8
29	13.4	13.7	14.1
30	14.3	14.6	14.2
31	14.1	14.5	14.5
32	14.6	15.2	15
33	13.9	16	15.1
34	15.4	16.3	15.9
35	12.8	13	12.5
36	14.2	16.3	14.5
37	12.8	12.7	12.8
38	13.8	13.3	13.8
39	12.3	13.3	12.2
40	13.5	14.4	13.9
41	12.7	14.9	13.2
42	12.8	12.9	12.6
44	13	12.6	12.9
45	13.9	13.9	14.4
46	12.9	14.2	13.4
47	15.1	14.5	14.8
48	13.9	12.7	14
49	14.5	13	14.4
50	13.7	12.8	14.1
51	13.8	14.6	14.1
52	12.7	13.7	12.9
53	14.5	15.1	14.1
54	13.4	14.4	13.4
55	12.5	13.9	13.3
56	12.5	14.1	12.9
57	14.2	14	14.7
58	14	15.2	14.7
60	13.6	13.4	13.5
61	15.3	15.1	15.2
62	16.6	14.2	17.5
63	13.2	14.9	13.6
64	15.1	13.6	15.2
65	11.6	13.3	11.5
66	13.1	12.1	13.3
67	12.7	14.1	12.2
68	13	12.3	13.1
69	13.3	14.7	13.3
70	12.5	13.5	13.8
71	16.7	15.4	15.6
72	15.4	15.6	14.2
73	15.5	16.4	15.4
74	14.3	15.8	14.2
75	13.1	15.3	13.6
76	13.7	16.3	14
77	14.8	14.7	15.5
78	12.8	14.9	12.4
79	13.5	14.5	14
80	11.4	13.2	11.7
81	14.1	14.9	14.2
82	13.4	15.8	13.2
83	12.5	13.6	12.6
84	15.3	15.9	16.1
85	14.5	14.7	14
86	13	13.3	12.9
87	12	14.7	12.4
88	15.1	14.8	15.5
89	14.3	14.4	13.7
90	12.6	12.5	13.1
91	12.5	13.3	12.7
92	14.7	14.4	15
93	12.6	14.3	12.7
94	13	14.9	13.3
95	14.6	13.6	15.2
96	13.3	13.1	14
97	15.5	16	14.9
98	12.5	13.8	12.6
99	12.5	13.4	12.6
100	14.3	14.1	14.3
101	14.9	14.9	14.4
102	12.9	14.2	13.5
103	13.2	14	13.8
104	15	14.8	15.5
105	15.1	15.8	16.1
106	14.1	13.4	14.8
107	11.4	12.9	12.2
108	14.6	14.9	14.6
109	15.1	14.5	15.1
110	13.1	12.5	13.4
111	13.4	12.8	11.3
112	13.4	14.3	13.1
113	13	13.9	13
114	15.3	16.2	15
115	14	13.2	13.6
116	13.4	12.7	13
117	13.6	11.4	12.9
118	14.4	16.6	14.2
119	14.8	15.7	15.7
120	15.4	15.3	15.4
121	15.7	15.2	15.5
122	14.9	14.1	14.5
123	13.7	14.3	13.9
124	12.9	14.5	13.3
125	12.2	13.1	12.3
126	14.8	16.6	14.9
127	14.7	16.4	14.9
128	12.6	14.6	13.2
129	13	13.4	12.9
130	12.7	14.7	13.5
131	13.8	15	13.6
132	15.2	16.4	14.5
133	13.9	15.3	13.5
134	12.5	14.1	13.1
135	13.6	14.5	14.1
136	10.9	12.5	12.2
137	13.1	14.4	13.6
138	12.8	13.5	13.3
139	13.8	12.6	12.9
140	14.2	15.2	14.6
141	15.9	16	16.6
142	12	13.4	11.7
143	13.6	13.9	13.9
144	14.1	14.1	13.8
145	13.3	12.7	13
146	13	13.7	13.2
147	12.8	12.9	13.5
148	15.9	15.5	15.9
149	14.5	15.5	14.7
150	15.6	15.9	15.9
151	14.8	16	14.8
152	14.5	14.5	13.9
153	12.3	13.2	12.2
154	12.8	15.6	13.4
155	14.5	15.4	14.6
156	14.3	14.6	13.9
157	13.2	15	13.7
158	14.1	14	15.1
159	13.9	14.5	14.6
160	11	14.1	12.3
161	12.3	13	11.9
162	12.6	15.2	14.3
163	15.1	15.4	15.4
164	12.8	14	13.1
165	13	13.3	12.8
166	13.8	15.3	14
167	13.4	14.6	14.2
168	15.9	16.5	15.6
169	12.8	14.2	13.3
170	12.1	12.9	12.6
171	13.5	13.5	13.3
172	14.5	15.8	16
173	14.4	14.4	14
174	11.8	13.2	12.9
175	12.3	14.7	12.8
176	13.7	14.9	15.3
177	13.6	15.3	14.4
178	12.6	13.4	13.2
179	15.3	15.6	16.6
180	11.9	13.9	12.2
181	13.8	15.9	13.6
182	15.1	15.1	13.9
183	14.8	14.2	15.1
184	14.1	14.7	14.6
185	12.9	12.9	12.9
186	13.6	13.4	14.3
187	12.7	13.5	12.9
188	13.6	15.1	14.1
189	15.9	15.3	14.9
190	11.8	14.8	12.4
191	11.7	13.7	12.3
192	15.3	14	16.1
193	12.3	14.2	12.8
194	13.6	15.1	14.2
195	13.1	14.6	13.3
196	13.5	14.5	13.9
197	12.1	15.1	12.9
198	13.5	15.1	14.1
199	11.6	13.6	13.1
200	13.3	13.1	13.5
201	14.2	15.5	16
202	12.6	14.4	12.8
203	11.8	13.6	12.4
204	12.9	14.1	13
205	14.2	15	15
206	14.8	15.6	14.7
207	13.8	13	13.8
208	13.5	15	14.4
209	13.6	14.2	14.3
210	12.2	13	13.2
211	13.6	13.2	12.8
212	13.5	13.7	14.4
213	13.8	14.1	14.4
214	12.8	12.7	13.2
215	13.6	13.9	14.3
216	11.3	13.2	11.9
217	11.4	13.1	12.4
218	13.4	14.7	14
219	13.7	13.8	14.3
220	13.1	14.7	14.5
221	15.6	16.3	16.3
222	12.3	12.8	12.6
223	12	12.5	12.3
224	11.2	12.9	11.6
225	12.8	13.4	13.1
226	13.7	14.3	13.3
227	14.1	14.4	14.5
229	12.3	13	12.2
230	16.5	15.8	16.3
232	15.7	15.5	15.3
233	14.4	15.1	14.2
234	12.2	13.3	12.7
236	15.5	14.1	15.5
237	13.9	13	14.1
238	12.5	13.5	12.4
239	12.5	13.3	13
240	12.8	13.1	13.7
241	16	16.1	16.2
242	12.6	13.3	12.5
243	14.2	14.5	14
244	14.2	14.5	14.4
245	12.8	14.2	13.2
246	16.4	15.9	16.8
247	14.8	16.2	14.1
248	15.2	16.3	15.3
249	14.7	14.9	15
250	13.4	14.6	13.3
251	13.7	15	13.6
252	13.7	15.1	14.4
253	15.2	15.7	15.2
254	13.5	13.3	13.3
255	12.2	13	12.5
256	13.2	15.1	13.8
257	13	12.9	13.1
258	12.5	13.6	12.6
259	15.6	15.1	15.5
260	14.1	13.7	13.9
261	12.8	12.5	12.3
262	13.1	13.9	13.6
263	12.8	13.3	13
264	14.9	13.6	15.6
265	14.7	15.8	15.5
266	14	16.6	14
267	16.9	16.7	18
268	12	12.8	13.1
269	13.6	11.7	14.2
270	12.1	13.3	12.1
271	15.3	16.3	15.2
272	14.1	14.5	15
273	12	13.6	13.4
274	16.3	16.4	16.7
275	15.3	15.9	14.7
276	13.7	16	13.4
277	15.2	15.8	14.8
278	13.3	14.5	13.7
279	11.9	14.5	12.7
280	11.4	14.3	11.9
281	15.2	14.9	14.7
282	14	14.8	14.1
283	13.5	13.4	14.4
284	13.3	14.7	13.2
285	13.2	14.9	14.6
286	13.1	13.7	13.1
287	15.6	15.2	15.6
288	13	15	13.8
289	12.9	13.4	13.7
290	12.9	15	13.4
291	15.2	15	14.5
292	11.6	14.4	11.9
293	13.9	15	14.4
294	16	16	16.6
295	14.7	16.8	15.3
296	12.5	14.9	13.2
297	14.9	14.8	15.5
298	13.6	15.6	13.9
299	13.2	13.6	13
300	13.7	14.5	14

## Sheet: ROC and The Youden index 
Coordinates of the Curve
Test Result Variable(s)	Positive if Less Than or Equal Toa	Sensitivity	1 - Specificity		Yoden
Hemopro	9.9	0	0	1	1
	10.95	0.034	0	1.034	1.068
	11.1	0.069	0	1.069	1.138
	11.25	0.103	0	1.103	1.206
	11.35	0.138	0	1.138	1.276
	11.5	0.276	0	1.276	1.552
	11.65	0.345	0.004	1.341	1.686
	11.75	0.379	0.004	1.375	1.754
	11.85	0.448	0.008	1.44	1.888
	11.95	0.483	0.011	1.472	1.955
	12.05	0.586	0.019	1.567	2.153
	12.15	0.621	0.03	1.591	2.212
	12.25	0.655	0.041	1.614	2.269
	12.4	0.793	0.06	1.733	2.526
	12.55	0.828	0.105	1.723	2.551
	12.65	0.862	0.139	1.723	2.585
	12.75	0.897	0.154	1.743	2.64
	12.85	0.966	0.203	1.763	2.729
	12.95	0.966	0.233	1.733	2.699
	13.05	0.966	0.274	1.692	2.658
	13.15	0.966	0.312	1.654	2.62
	13.25	0.966	0.342	1.624	2.59
	13.35	0.966	0.368	1.598	2.564
	13.45	1	0.406	1.594	2.594
	13.55	1	0.444	1.556	2.556
	13.65	1	0.496	1.504	2.504
	13.75	1	0.538	1.462	2.462
	13.85	1	0.571	1.429	2.429
	13.95	1	0.598	1.402	2.402
	14.05	1	0.613	1.387	2.387
	14.15	1	0.647	1.353	2.353
	14.25	1	0.673	1.327	2.327
	14.35	1	0.692	1.308	2.308
	14.45	1	0.707	1.293	2.293
	14.55	1	0.737	1.263	2.263
	14.65	1	0.748	1.252	2.252
	14.75	1	0.771	1.229	2.229
	14.85	1	0.801	1.199	2.199
	14.95	1	0.816	1.184	2.184
	15.05	1	0.823	1.177	2.177
	15.15	1	0.85	1.15	2.15
	15.25	1	0.876	1.124	2.124
	15.35	1	0.902	1.098	2.098
	15.45	1	0.914	1.086	2.086
	15.55	1	0.929	1.071	2.071
	15.65	1	0.944	1.056	2.056
	15.75	1	0.951	1.049	2.049
	15.85	1	0.955	1.045	2.045
	15.95	1	0.97	1.03	2.03
	16.15	1	0.977	1.023	2.023
	16.35	1	0.981	1.019	2.019
	16.45	1	0.985	1.015	2.015
	16.55	1	0.989	1.011	2.011
	16.65	1	0.992	1.008	2.008
	16.8	1	0.996	1.004	2.004
	17.9	1	1	1	2
Rad-67	10.4	0	0	1	1
	11.55	0	0.008	0.992	0.992
	11.9	0	0.011	0.989	0.989
	12.2	0	0.015	0.985	0.985
	12.4	0	0.019	0.981	0.981
	12.55	0.103	0.026	1.077	1.18
	12.65	0.103	0.034	1.069	1.172
	12.75	0.103	0.064	1.039	1.142
	12.85	0.138	0.075	1.063	1.201
	12.95	0.207	0.098	1.109	1.316
	13.05	0.276	0.12	1.156	1.432
	13.15	0.345	0.132	1.213	1.558
	13.25	0.448	0.143	1.305	1.753
	13.35	0.552	0.177	1.375	1.927
	13.45	0.586	0.218	1.368	1.954
	13.55	0.621	0.237	1.384	2.005
	13.65	0.655	0.271	1.384	2.039
	13.75	0.69	0.293	1.397	2.087
	13.85	0.69	0.301	1.389	2.079
	13.95	0.724	0.323	1.401	2.125
	14.05	0.724	0.342	1.382	2.106
	14.15	0.828	0.372	1.456	2.284
	14.25	0.828	0.402	1.426	2.254
	14.35	0.862	0.421	1.441	2.303
	14.45	0.897	0.455	1.442	2.339
	14.55	0.897	0.511	1.386	2.283
	14.65	0.897	0.549	1.348	2.245
	14.75	0.931	0.586	1.345	2.276
	14.85	0.966	0.605	1.361	2.327
	14.95	1	0.65	1.35	2.35
	15.05	1	0.692	1.308	2.308
	15.15	1	0.737	1.263	2.263
	15.25	1	0.759	1.241	2.241
	15.35	1	0.782	1.218	2.218
	15.45	1	0.797	1.203	2.203
	15.55	1	0.82	1.18	2.18
	15.65	1	0.838	1.162	2.162
	15.75	1	0.846	1.154	2.154
	15.85	1	0.872	1.128	2.128
	15.95	1	0.898	1.102	2.102
	16.05	1	0.921	1.079	2.079
	16.15	1	0.929	1.071	2.071
	16.25	1	0.936	1.064	2.064
	16.35	1	0.959	1.041	2.041
	16.45	1	0.974	1.026	2.026
	16.55	1	0.977	1.023	2.023
	16.65	1	0.989	1.011	2.011
	16.75	1	0.992	1.008	2.008
	16.9	1	0.996	1.004	2.004
	18	1	1	1	2
The test result variable(s): Hemopro, Rad-67 has at least one tie between the positive actual state group and the negative actual state group.				1	1
a The smallest cutoff value is the minimum observed test value minus 1, and the largest cutoff value is the maximum observed test value plus 1. All the other cutoff values are the averages of two consecutive ordered observed test values.				1	1
